# Supplementary material for: Assessing LLMs on IDSA Practice Guidelines for the Diagnosis and Treatment of Native Vertebral Osteomyelitis: A Comparison Study
Source: J Clin Med. 2025 Jul 15;14(14):4996. doi: 10.3390/jcm14144996 (PMC12295083; doi:10.3390/jcm14144996)
Supplement: Supplementary file 1 [file jcm-14-04996-s001.zip]

Archive with 1 entries (1 files):
- jcm-3736759-supplementary.pdf
